# Supplementary material for: Exploring the role of readthrough-inducing molecule 2,6-diaminopurine to increase immune response against cancer cells
Source: Mol Ther. 2025 Sep 12;33(12):6212–25. doi: 10.1016/j.ymthe.2025.09.024 (PMC12703180; doi:10.1016/j.ymthe.2025.09.024)
Supplement: Table S1. List of proteins that have their expression modified in the presence of DAP compared to DMSO treatment [file mmc2.xlsx]

## Sheet: Feuil1
			HDQ_P1			HeLa
			DAP 5/DMSO	DAP 50/DMSO	DAP 500/DMSO	DAP 5/DMSO	DAP 50/DMSO	DAP 500/DMSO
			NaN	NaN	NaN	NaN	RHG32_HUMAN	IFT56_HUMAN
			RNH1_HUMAN	AK1BA_HUMAN	ELL2_HUMAN	WASH3_HUMAN;WASH2_HUMAN	HACD1_HUMAN	NaN
			S10A9_HUMAN	DUS11_HUMAN	SCD_HUMAN	EI24_HUMAN	NaN	MP3B2_HUMAN;MLP3B_HUMAN
			ASM_HUMAN	ZO3_HUMAN	BHE40_HUMAN	RFOX2_HUMAN	ACATN_HUMAN	P20L1_HUMAN
			ITIH2_HUMAN	CAVN2_HUMAN	KCNN4_HUMAN	MAAI_HUMAN	EI24_HUMAN	RUXGL_HUMAN;RUXG_HUMAN
			RAB3B_HUMAN	MT1F_HUMAN	RFOX2_HUMAN	AL1A2_HUMAN	GNB5_HUMAN	HACD1_HUMAN
			KAD4_HUMAN	RAB3B_HUMAN	SUV91_HUMAN	CNEP1_HUMAN	AK1BA_HUMAN	CK098_HUMAN
			AN32A_HUMAN	CLK1_HUMAN	KLF4_HUMAN	ERR2_HUMAN	STX10_HUMAN	PGRC1_HUMAN
			H31_HUMAN	RAP1B_HUMAN	HBP1_HUMAN	K2C6A_HUMAN	SAP30_HUMAN	ACATN_HUMAN
			R3HD1_HUMAN	MGT5A_HUMAN	RNH1_HUMAN	NU4M_HUMAN	AL1A2_HUMAN	UBE2C_HUMAN
			AB17B_HUMAN	TARB1_HUMAN	TNR21_HUMAN	HLAF_HUMAN	RAB3D_HUMAN	BHE40_HUMAN
			TXD11_HUMAN	NCOA4_HUMAN	ZO3_HUMAN	RL22_HUMAN	K2C6A_HUMAN	TXND9_HUMAN
			BAHD1_HUMAN	CEGT_HUMAN	FADS2_HUMAN	RPB9_HUMAN	TBB4A_HUMAN	EI24_HUMAN
			PBIR1_HUMAN	EAPP_HUMAN	TXD12_HUMAN	ATP5E_HUMAN	EFMT4_HUMAN;EFCE2_HUMAN	PLCB_HUMAN
			DYL2_HUMAN	DCA12_HUMAN	TRUB2_HUMAN	LYSC_HUMAN	FOSL2_HUMAN	BET1_HUMAN
			RTL8A_HUMAN	CREL2_HUMAN	DYR_HUMAN	UB2D2_HUMAN	YBOX3_HUMAN	TNC18_HUMAN
			WWP1_HUMAN	DYM_HUMAN	S10A9_HUMAN	RS26_HUMAN	PTMS_HUMAN	PDPK1_HUMAN
			ZN703_HUMAN	FOXP4_HUMAN	ACBP_HUMAN	CANB1_HUMAN	CD9_HUMAN	GPR39_HUMAN
			RMD5A_HUMAN	BAHD1_HUMAN	SRP19_HUMAN	TBB4B_HUMAN	COX7B_HUMAN	ADCY6_HUMAN
				ARL8A_HUMAN	PAB4L_HUMAN	PHC1_HUMAN	KAD4_HUMAN	MS18B_HUMAN
				PBIR1_HUMAN	POTEI_HUMAN	RL36A_HUMAN	LCN1_HUMAN;LC1L1_HUMAN	GATC_HUMAN
				DYL2_HUMAN	HEM1_HUMAN	DSC1_HUMAN	RL22_HUMAN	AK1BA_HUMAN
				RMD5A_HUMAN	STMN1_HUMAN	ZN616_HUMAN	FBN2_HUMAN	TLR2_HUMAN
				ECT2_HUMAN	ASM_HUMAN	4EBP1_HUMAN	GLRX1_HUMAN	LRP5_HUMAN
				SPTN5_HUMAN	ATF6A_HUMAN	TRI14_HUMAN	RL21_HUMAN	SAP30_HUMAN
				CRIM1_HUMAN	RAB3B_HUMAN	FZD2_HUMAN	UCRI_HUMAN	CLD11_HUMAN
				NDUF4_HUMAN	JAK1_HUMAN	SHB_HUMAN	CASP4_HUMAN;CASP5_HUMAN	CRTAP_HUMAN
				HEG1_HUMAN	AOFB_HUMAN	PAP1L_HUMAN	CO4A4_HUMAN	ZN189_HUMAN
					OAS2_HUMAN	GGEE3_HUMAN;PAGE2_HUMAN	AP2S1_HUMAN	CBR3_HUMAN
					S10AB_HUMAN	NHLC3_HUMAN	AAPK2_HUMAN	AL1L1_HUMAN
					ELF1_HUMAN	ARMD3_HUMAN	H2B1D_HUMAN	AL1A2_HUMAN
					BMI1_HUMAN	DESI1_HUMAN	SC61G_HUMAN	RHBT3_HUMAN
					TIMP3_HUMAN	DEN5A_HUMAN	GMFB_HUMAN	MBD4_HUMAN
					AHR_HUMAN	TXD11_HUMAN	RS26_HUMAN	6PGL_HUMAN
					AN32A_HUMAN	MFSD6_HUMAN	TBB4B_HUMAN	LDLR_HUMAN
					TNFL9_HUMAN	CD37L_HUMAN	CSK21_HUMAN	K2C6A_HUMAN
					AL3B1_HUMAN	T179B_HUMAN	PHC1_HUMAN	CYTB_HUMAN
					IF1AX_HUMAN	DTX2_HUMAN	SRSF2_HUMAN	K2C6B_HUMAN
					KC1E_HUMAN	ZNT7_HUMAN	RASF7_HUMAN	TBB4A_HUMAN
					CLK1_HUMAN	ZFAN1_HUMAN	PTPS_HUMAN	ISG15_HUMAN
					TNF10_HUMAN	ARAP3_HUMAN	AK1C1_HUMAN	FABPH_HUMAN
					BRCA2_HUMAN	LENG9_HUMAN	DSC1_HUMAN	THBG_HUMAN;
					RIPK4_HUMAN	CNRP1_HUMAN	ZN616_HUMAN	PTMA_HUMAN
					GBRL2_HUMAN	CA159_HUMAN	LTOR4_HUMAN	TPM3_HUMAN
					SUMO2_HUMAN	SMAD5_HUMAN	LTBP2_HUMAN	PMGE_HUMAN
					RS26_HUMAN	TBB2B_HUMAN	AR6P1_HUMAN	ANXA6_HUMAN
					H31_HUMAN	TB10A_HUMAN	S39AE_HUMAN	F16P1_HUMAN
					PLP2_HUMAN	CEP41_HUMAN	SHB_HUMAN	RGPD1_HUMAN;RGPD2_HUMAN
					ZN816_HUMAN	SP14L_HUMAN	SSXT_HUMAN	UBL4A_HUMAN
					KIF5A_HUMAN	SP30L_HUMAN	CL16A_HUMAN	K2C5_HUMAN
					ERG1_HUMAN	CPNE5_HUMAN	PAP1L_HUMAN	IRF2_HUMAN
					ELF2_HUMAN	PCDBG_HUMAN	TM41B_HUMAN	CX7A2_HUMAN
					MSMO1_HUMAN	IRAK4_HUMAN	ARMD3_HUMAN	AK1A1_HUMAN
					PDCD2_HUMAN	GMIP_HUMAN	H37_HUMAN	CCNB1_HUMAN
					CEGT_HUMAN	MRM2_HUMAN	MIC10_HUMAN	ALDR_HUMAN
					NaN	LSM7_HUMAN	SCAR3_HUMAN	RAC2_HUMAN
					PAR14_HUMAN	TMED5_HUMAN	DESI1_HUMAN	TFE2_HUMAN
					KMT5B_HUMAN	DTNA_HUMAN	RL22L_HUMAN	YBOX3_HUMAN
					NOMO2_HUMAN		MFSD6_HUMAN	TCPA_HUMAN
					GL8D1_HUMAN		RIR2B_HUMAN	CD11B_HUMAN
					REEP3_HUMAN		MTEF4_HUMAN	SAHH_HUMAN
					DUS1L_HUMAN		DTX2_HUMAN	PSA1_HUMAN
					CREL2_HUMAN		NT5D3_HUMAN	HMGB2_HUMAN
					AEBP2_HUMAN		KBTB6_HUMAN;KBTB7_HUMAN	ARNT_HUMAN
					MCM10_HUMAN		TPPC5_HUMAN	SPB3_HUMAN
					RBM23_HUMAN		ARMC8_HUMAN	LCN1_HUMAN;LC1L1_HUMAN
					KBTB6_HUMAN;KBTB7_HUMAN		FOXP4_HUMAN	CASPE_HUMAN
					PARP9_HUMAN		SELH_HUMAN	RPB9_HUMAN
					CMTR2_HUMAN		TENS4_HUMAN	TALDO_HUMAN
					PIAS4_HUMAN		PORIM_HUMAN	AN32A_HUMAN
					BANP_HUMAN		EMC5_HUMAN	ETV6_HUMAN
					SIDT2_HUMAN		TM87A_HUMAN	PERI_HUMAN
					COP1_HUMAN		IN80E_HUMAN	S19A1_HUMAN
					IFI44_HUMAN		ZNT7_HUMAN	RS27_HUMAN
					DTX3L_HUMAN		UBTD2_HUMAN	SATT_HUMAN
					PIBF1_HUMAN		TCPW_HUMAN	RL21_HUMAN
					IP6K1_HUMAN		RL36L_HUMAN	GLYG_HUMAN
					AN32B_HUMAN		TM230_HUMAN	CASP4_HUMAN;CASP5_HUMAN
					STMN2_HUMAN		R51A1_HUMAN	PSB2_HUMAN
					LMBL2_HUMAN		LENG9_HUMAN	KAD2_HUMAN
					VTI1A_HUMAN		FMT_HUMAN	H2B1D_HUMAN
					ARL8A_HUMAN		CNRP1_HUMAN	SC61G_HUMAN
					DYL2_HUMAN		RN185_HUMAN	LYSC_HUMAN
					KI20B_HUMAN		GPX7_HUMAN	LSM6_HUMAN
					S38A2_HUMAN		CP2S1_HUMAN	TBPL1_HUMAN
					ATF6B_HUMAN		HTF4_HUMAN	YBOX1_HUMAN
					CG050_HUMAN		PLIN2_HUMAN	GSTO1_HUMAN
					MELPH_HUMAN		SOSB1_HUMAN	DEN2B_HUMAN
					RTL8A_HUMAN		MTG1_HUMAN	SMAD3_HUMAN
					TB10A_HUMAN		TB10A_HUMAN	TF2B_HUMAN
					PACN1_HUMAN		CEP41_HUMAN	MECOM_HUMAN
					TTYH3_HUMAN		WWP1_HUMAN	ACVR1_HUMAN
					BHE41_HUMAN		WNT5B_HUMAN	P2R3A_HUMAN
					WWTR1_HUMAN		ABCG5_HUMAN	B2CL1_HUMAN
					MKRN2_HUMAN		EMRE_HUMAN	TBC8B_HUMAN
					PAR12_HUMAN		PACC1_HUMAN	BNIP3_HUMAN
					PDCL3_HUMAN		RMD5A_HUMAN	CTBP1_HUMAN
					CHM4B_HUMAN		SP14L_HUMAN	DC1I2_HUMAN
					ZN703_HUMAN		SP30L_HUMAN	RUNX2_HUMAN
					RMD5A_HUMAN		NGRN_HUMAN	NPAT_HUMAN
					S10AE_HUMAN		PPA6_HUMAN	IL27B_HUMAN
					SHCAF_HUMAN		ZN277_HUMAN	FZD2_HUMAN
					CD320_HUMAN		SERC1_HUMAN	MFS10_HUMAN
					SPTN5_HUMAN		LMBD1_HUMAN	S39AE_HUMAN
					TOM22_HUMAN		IRAK4_HUMAN	BRD3_HUMAN
					DDX28_HUMAN		GAR1_HUMAN	SSXT_HUMAN
					GNL3L_HUMAN		TBA8_HUMAN	TCEA2_HUMAN
					TBA8_HUMAN		CRIPT_HUMAN	TGIF1_HUMAN;TGIF2_HUMAN
					NDUF4_HUMAN		AGRE2_HUMAN	KCC4_HUMAN
					RHG23_HUMAN		LSM7_HUMAN	CL16A_HUMAN
					KDM5B_HUMAN		KCC2A_HUMAN	TPRN_HUMAN
					GT2D1_HUMAN		RPGF2_HUMAN	FND3B_HUMAN
					AMFR_HUMAN		DTNA_HUMAN	TM41B_HUMAN
					HEG1_HUMAN		IFT25_HUMAN	AG10A_HUMAN;AG10B_HUMAN
					KCC2A_HUMAN			PSMG4_HUMAN
					FBW1A_HUMAN			EXOS6_HUMAN
					KLDC2_HUMAN			ARMD3_HUMAN
					R3HC1_HUMAN			CSCL2_HUMAN
								PHF19_HUMAN
								H37_HUMAN
								MIC10_HUMAN
								AXA81_HUMAN
								SCAR3_HUMAN
								ZFAN6_HUMAN
								DESI1_HUMAN
								SN12L_HUMAN
								CH082_HUMAN
								RL22L_HUMAN
								PKN3_HUMAN
								LRFN4_HUMAN
								ZC3HE_HUMAN
								TXD11_HUMAN
								ATAD2_HUMAN
								MOXD1_HUMAN
								DHR11_HUMAN
								MFSD6_HUMAN
								SYPM_HUMAN
								RIR2B_HUMAN
								KI21A_HUMAN
								MTEF4_HUMAN
								KBTB6_HUMAN;KBTB7_HUMAN
								LRP11_HUMAN
								NAL10_HUMAN
								COMD2_HUMAN
								FRAS1_HUMAN
								ARMC8_HUMAN
								ASXL1_HUMAN
								PHC2_HUMAN
								SELH_HUMAN
								TENS4_HUMAN
								PORIM_HUMAN
								S39AB_HUMAN
								H2B3B_HUMAN
								PIAS4_HUMAN
								AGGF1_HUMAN
								RYBP_HUMAN
								RP25L_HUMAN
								CC71L_HUMAN
								ZBT38_HUMAN
								PCSK9_HUMAN
								SP20H_HUMAN
								ZNT7_HUMAN
								ENASE_HUMAN
								ALMS1_HUMAN
								TBCK_HUMAN
								TCPW_HUMAN
								PEX13_HUMAN
								RL36L_HUMAN
								LMBL2_HUMAN
								MRTFA_HUMAN
								VP33A_HUMAN
								EME1_HUMAN
								R51A1_HUMAN
								LENG9_HUMAN
								TIM14_HUMAN
								RMC1_HUMAN
								CNRP1_HUMAN
								RN185_HUMAN
								SNF8_HUMAN
								CA159_HUMAN
								ESIP1_HUMAN
								ATAD5_HUMAN
								TRPM7_HUMAN
								GPX7_HUMAN
								CK5P1_HUMAN
								HTF4_HUMAN
								PLIN2_HUMAN
								SMAD5_HUMAN
								ATP5S_HUMAN
								S29A1_HUMAN
								ATF6B_HUMAN
								BCL7B_HUMAN
								PHAF1_HUMAN
								MTG1_HUMAN
								LIMD2_HUMAN
								HGH1_HUMAN
								GTPB2_HUMAN
								K1671_HUMAN
								DPY30_HUMAN
								YIPF3_HUMAN
								PAR12_HUMAN
								CCDC8_HUMAN
								UN93B_HUMAN
								ABCG5_HUMAN
								SPNS1_HUMAN
								SMOC1_HUMAN
								RMD5A_HUMAN
								CAAP1_HUMAN
								DEFM_HUMAN
								ANKH_HUMAN
								NGRN_HUMAN
								PPA6_HUMAN
								JADE2_HUMAN
								IFT46_HUMAN
								ZN277_HUMAN
								RNC_HUMAN
								LANC2_HUMAN
								RAD18_HUMAN
								LMBD1_HUMAN
								ATD3A_HUMAN
								IRAK4_HUMAN
								TOR4A_HUMAN
								PLEK2_HUMAN
								FAKD2_HUMAN
								NPS3A_HUMAN
								SEPT3_HUMAN
								BAZ2A_HUMAN
								KAD3_HUMAN
								FBX2_HUMAN
								LSM7_HUMAN
								ZHX1_HUMAN
								POMT2_HUMAN
								PSME2_HUMAN
								TMCO1_HUMAN
								SSRG_HUMAN
								PSD13_HUMAN
								KLDC2_HUMAN
								SALL2_HUMAN
								IFT25_HUMAN
								KCTD3_HUMAN
								SNX5_HUMAN
								RA54B_HUMAN
								NCOA3_HUMAN
